# Supplementary material for: High Prevalence of High-Risk HPV Among People with and Without HIV: Insights into Risk Factors for Tailored Screening Approaches
Source: Microorganisms. 2024 Dec 13;12(12):2571. doi: 10.3390/microorganisms12122571 (PMC11677103; doi:10.3390/microorganisms12122571)
Supplement: Supplementary file 1 [file microorganisms-12-02571-s001.zip]

Archive with 1 entries (1 files):
- microorganisms-3318711-supplementary.pdf
